# Supplementary material for: TROP2-directed nanobody-drug conjugate elicited potent antitumor effect in pancreatic cancer
Source: J Nanobiotechnology. 2023 Nov 6;21:410. doi: 10.1186/s12951-023-02183-9 (PMC10629078; doi:10.1186/s12951-023-02183-9)
Supplement: Supplementary file 3 — Additional file 3: Table S1. Comparison of TROP2-targeted ADCs. [file 12951_2023_2183_MOESM3_ESM.xlsx]

## Sheet: Sheet1
Supplementary Table 1
Comparison of TROP2-targeted Antibody-Drug Conjugates
Name	Antibody type	Payload	Payload type	Linker	Average DAR	Drug release mechanism	Indications	Reference
HuNbTROP2-HSA-MMAE	Nanobody	MMAE	Tubulin polymerization inhibitor	MC-VC-PAB	1	Enzymatically cleavable	Pancreatic cancer
IMMU-132	IgG-κ	SN-38	Topoisomerase I inhibitor	CL2A	7.6	pH-sensitive	Breast cancer, urothelial cancer	42
DS-1062	IgG1	Dxd	Topoisomerase I inhibitor	GGFG tetrapeptide	4	Enzymatically cleavable	Breast cancer, NSCLC	27
SKB-264	IgG1	KL610023	Topoisomerase I inhibitor	CL2A	7.4	pH-sensitive	Breast cancer, NSCLC	25
PF-06664178	IgG1	Aur0101	Tubulin polymerization inhibitor	AcLys-VC	2	Enzymatically cleavable	Lung cancer	26, 29
ESG-401	IgG	SN-38	Topoisomerase I inhibitor	NA	NA	NA	Epithelial cancer
DAC-002	IgG	Tub196	Tubulin polymerization inhibitor	NA	NA	NA	Breast cancer, lung cancer
FDA018	IgG	NA	Topoisomerase I inhibitor	NA	NA	NA	Solid tumor
